# Supplementary material for: Manipulating adrenergic stress receptor signalling to enhance immunosuppression and prolong survival of vascularized composite tissue transplants
Source: Clin Transl Med. 2022 Aug 22;12(8):e996. doi: 10.1002/ctm2.996 (PMC9394753; doi:10.1002/ctm2.996)
Supplement: Supplementary file 10 — TABLE S1 Two‐way ANOVA analysis in the number of infiltrating CD4+ T and CD8+ T cells from day 5 to 7 TABLE S2 Two‐way ANOVA analysis in changes of cytokine levels from day 5 to 7 TABLE S3 Two‐way ANOVA analysis in changes of chemokine levels from day 5 to 7 [file CTM2-12-e996-s004.xlsx]

## Sheet: Table S1
Condition	Variable	Df	Sum.Sq	Mean.Sq	F.value	p_value
CD8	Day	2	45570.3	22785.1	16.7248	1.18e-05
CD8	Group	1	624.47	624.47	0.4584	0.503405
CD8	Day:Group	2	11119.3	5559.64	4.0809	0.026714
CD8	Residuals	31	42233.2	1362.36	-	-
CD4	Day	2	154071	77035.7	16.7315	4.53e-06
CD4	Group	1	10390	10390	2.2566	0.140527
CD4	Day:Group	2	69013.7	34506.8	7.4946	0.00164661
CD4	Residuals	42	193378	4604.23	-	-

## Sheet: Table S2
Condition	Variable	Df	Sum.Sq	Mean.Sq	F.value	p_value
IFNgamma	Day	1	1241.67	1241.67	38.9799	4.26e-06
IFNgamma	Group	1	678.27	678.27	21.2929	0.000167628
IFNgamma	Day:Group	1	452.69	452.69	14.2113	0.0012045
IFNgamma	Residuals	20	637.08	31.85	-	-
IL1-beta	Day	1	0.13	0.13	0.7902	0.384613
IL1-beta	Group	1	0.39	0.39	2.4751	0.131346
IL1-beta	Day:Group	1	0	0	0.0226	0.881979
IL1-beta	Residuals	20	3.19	0.16	-	-
IL13	Day	1	49.29	49.29	7.7427	0.0114911
IL13	Group	1	88.76	88.76	13.9425	0.00130941
IL13	Day:Group	1	80.25	80.25	12.6048	0.00200692
IL13	Residuals	20	127.33	6.37	-	-
IL18	Day	1	44444.8	44444.8	12.1858	0.00230361
IL18	Group	1	9712.33	9712.33	2.6629	0.11836
IL18	Day:Group	1	12385.1	12385.1	3.3957	0.0802401
IL18	Residuals	20	72945.5	3647.28	-	-
IL6	Day	1	2290.48	2290.48	0.997	0.329954
IL6	Group	1	22127.6	22127.6	9.6322	0.00559933
IL6	Day:Group	1	15623.3	15623.3	6.8009	0.0168386
IL6	Residuals	20	45945.2	2297.26	-	-
TNF-alpha	Day	1	733.83	733.83	24.9706	6.92e-05
TNF-alpha	Group	1	451.45	451.45	15.3617	0.000849375
TNF-alpha	Day:Group	1	435.46	435.46	14.8176	0.00100035
TNF-alpha	Residuals	20	587.76	29.39	-	-

## Sheet: Table S3
Condition	Variable	Df	Sum.Sq	Mean.Sq	F.value	p_value
CCL11	Day	1	135360	135360	11.5483	0.00285261
CCL11	Group	1	86.64	86.64	0.0074	0.932341
CCL11	Day:Group	1	51745.3	51745.3	4.4147	0.0485093
CCL11	Residuals	20	234424	11721.2	-	-
CCL2	Day	1	11201.8	11201.8	40.2804	3.41e-06
CCL2	Group	1	1146.78	1146.78	4.1237	0.0557939
CCL2	Day:Group	1	2814.5	2814.5	10.1207	0.00469215
CCL2	Residuals	20	5561.88	278.09	-	-
CCL3	Day	1	1.43	1.43	4.4796	0.047037
CCL3	Group	1	15.44	15.44	48.5048	9.25e-07
CCL3	Day:Group	1	6.27	6.27	19.7067	0.00025207
CCL3	Residuals	20	6.37	0.32	-	-
CCL4	Day	1	42.11	42.11	54.9107	3.73e-07
CCL4	Group	1	28.36	28.36	36.9849	6.06e-06
CCL4	Day:Group	1	16.32	16.32	21.2798	0.000168183
CCL4	Residuals	20	15.34	0.77	-	-
CCL5	Day	1	2476.6	2476.6	24.3872	7.92e-05
CCL5	Group	1	2204.17	2204.17	21.7045	0.000151207
CCL5	Day:Group	1	638.6	638.6	6.2883	0.0208892
CCL5	Residuals	20	2031.07	101.55	-	-
CCL7	Day	1	311175	311175	54.958	3.7e-07
CCL7	Group	1	31813.6	31813.6	5.6187	0.0279333
CCL7	Day:Group	1	19619.6	19619.6	3.4651	0.0774395
CCL7	Residuals	20	113241	5662.05	-	-
CXCL-1	Day	1	669.93	669.93	4.3634	0.0497099
CXCL-1	Group	1	1341.02	1341.02	8.7344	0.0078217
CXCL-1	Day:Group	1	743.71	743.71	4.844	0.0396556
CXCL-1	Residuals	20	3070.65	153.53	-	-
CXCL-10	Day	1	156639	156639	50.4271	6.98e-07
CXCL-10	Group	1	24980.8	24980.8	8.0421	0.0102125
CXCL-10	Day:Group	1	30509.3	30509.3	9.8219	0.00522561
CXCL-10	Residuals	20	62124.8	3106.24	-	-
CXCL-2	Day	1	133.48	133.48	3.126	0.0923039
CXCL-2	Group	1	27.73	27.73	0.6495	0.429759
CXCL-2	Day:Group	1	0.48	0.48	0.0113	0.916475
CXCL-2	Residuals	20	854	42.7	-	-
